# Supplementary material for: Transcriptome Analysis of Maternal Gene Transcripts in Unfertilized Eggs of Misgurnus anguillicaudatus and Identification of Immune-Related Maternal Genes
Source: Int J Mol Sci. 2020 May 29;21(11):3872. doi: 10.3390/ijms21113872 (PMC7312655; doi:10.3390/ijms21113872)
Supplement: Supplementary file 1 [file ijms-21-03872-s001.zip]

Archive with 9 entries (9 files):
- Figure S1.docx
- Figure S2.docx
- Table S1.xlsb
- Table S2.xlsb
- Table S3.xlsb
- Table S4.xlsb
- Table S5.xlsb
- Table S6.xlsb
- Table S7.xlsb
